# Supplementary material for: Genetic Parameters and Genomic Regions Underlying Growth and Linear Type Traits in Akkaraman Sheep
Source: Genes (Basel). 2022 Aug 10;13(8):1414. doi: 10.3390/genes13081414 (PMC9407525; doi:10.3390/genes13081414)
Supplement: Supplementary file 1 [file genes-13-01414-s001.zip]

Archive with 3 entries (3 files):
- Suplementary Table S1_Descriptive_Statistics_MK_YA_MUC_SW_LP.pdf
- Supplementary  Table S2_Genetic_Parameters_MK_YA_MUC_SW_LP.pdf
- Supplementary Figure S1.pdf
